# Supplementary material for: Unlocking the Potential of Chemically Modified Carbon Gels in Gallic Acid Adsorption
Source: Gels. 2024 Feb 2;10(2):123. doi: 10.3390/gels10020123 (PMC10887651; doi:10.3390/gels10020123)
Supplement: Supplementary file 1 [file gels-10-00123-s001.zip]

Archive with 1 entries (1 files):
- gels-2817735-supplementary.pdf
